# Supplementary material for: Tumor-mediated microbiota alteration impairs synaptic tagging/capture in the hippocampal CA1 area via IL-1β production
Source: Commun Biol. 2023 Jul 3;6:685. doi: 10.1038/s42003-023-05036-1 (PMC10318068; doi:10.1038/s42003-023-05036-1)
Supplement: Supplementary file 4 — Supplementary Data [file 42003_2023_5036_MOESM4_ESM.xlsx]

## Sheet: Figure 1
Figure 1C																Figure 1D														Figure 1E																Figure 1F
	-30	104.762	100.587	97.586	106.431	107.586	101.978		97.607	118.884	98.791	103.915	108.072	99.457			-30	97.686	101.364	98.685	101.662	101.513		103.839	100.09	85.988	103.014	90.808			31	167.915	144.919	187.392	167.963	143.322	178.502		166.317	161.752	177.903	156.175	107.318	153.779			-30	109.056	110.988
	-25	101.852	100.84	94.869	107.843	104.869	100.207		99.457	108.837	95.442	105.994	102.746	101.449			-25	99.122	100.918	100.62	98.09	102.109		89.516	102.991	91.203	102.445	91.98			35	162.801	152.577	180.644	177.431	132.042	176.981		163.896	158.278	186.434	174.15	188.192	150.521			-25	109.6	105.393
	-20	101.978	86.903	91.325	105.318	101.325	100.587		96.611	106.326	96.279	108.332	103.526	101.876			-20	89.066	102.258	101.513	97.643	104.639		84.145	102.203	95.566	102.445	93.152			40	158.241	149.043	181.704	179.083	134.464	171.101		164.884	158.278	172.62	161.551	180.279	153.876			-20	108.044	103.881
	-15	100.207	100.587	92.034	107.787	102.034	100.84		97.323	111.189	97.116	110.15	103.526	99.315			-15	93.376	101.364	102.109	98.685	101.513		89.516	102.36	97.162	99.457	93.737			45	154.43	160.236	180.066	176.991	135.917	174.667		163.437	158.535	163.401	172.102	176.679	154.853			-15	103.762	102.974
	-10	100.587	100.84	94.042	102.142	104.042	101.325		98.888	114.567	90.419	111.189	103.396	95.9			-10	97.686	100.918	104.639	98.536	101.513		78.774	101.099	102.802	101.449	91.394			50	157.915	154.345	175.535	176.991	142.699	172.354		164.096	158.921	183.819	184.606	171.965	142.997			-10	108.044	98.589
	-5	100.84	90.139	95.696	100.378	105.696	102.034		101.307	110.93	93.767	114.567	100.019	96.896			-5	99.122	101.364	105.086	99.132	102.109		76.089	99.964	103.76	101.876	94.909			55	153.779	164.654	176.981	172.807	152.388	174.86		166.732	160.851	178.041	180.829	172.321	145.603			-5	103.762	100.252
	0	99.448	95.223	105.738	87.324	105.738	104.042		101.307	111.449	107.425	110.93	101.447	99.03			0	93.376	100.918	110.295	101.96	104.639		82.355	100.689	114.409	99.315	92.566			60	150.521	163.181	171.101	174.459	155.779	170.619		168.709	159.822	182.719	182.913	172.321	152.117			0	100.182	99.647
	1	157.396	140.524	169.063	161.638	154.865	169.183		103.868	110.67	103.014	111.449	100.408	99.742			1	145.092	160.062	146.668	185.909	180.56		80.564	103.117	87.797	95.9	95.495			65	153.876	171.723	174.667	175.67	166.436	171.197		171.015	161.237	181.205	179.396	172.321	157.003			1	167.82	174.657
	3	154.612	141.911	151.814	165.827	156.89	168.259		98.746	111.579	102.445	110.67	102.097	99.599			3	136.472	155.932	147.305	183.974	182.622		82.355	105.166	85.988	96.896	97.253			70	154.853	170.545	172.354	173.688	164.498	171.39		172.992	159.307	195.377	179.266	174.099	155.7			3	157.084	150
	5	154.486	147.458	140.473	153.478	158.661	160.401		100.311	107.293	102.445	111.579	101.707	101.022			5	126.417	156.918	147.305	179.509	185.862		83.25	101.698	85.243	99.03	96.667			75	142.997	175.847	174.86	177.982	162.076	169.655		174.64	160.98	194.689	185.648	169.477	157.98			5	148.677	154.839
	11	157.396	154.854	135.392	150.479	157.269	159.014		102.872	107.033	99.457	96.771	104.435	97.607			11	127.853	157.904	146.304	178.467	186.451		73.403	105.355	86.839	99.742	100.182			80	145.603	177.32	170.619	174.459	161.107	176.981		179.583	158.278	186.434	186.43	171.254	162.541			11	150.311	150.151
	15	155.372	157.627	133.148	136.19	157.902	165.485		81.259	108.072	101.449	102.616	103.656	99.457			15	153.711	159.445	147.305	176.383	186.156		76.984	101.73	86.201	99.599	104.283			85	152.117	179.971	171.197	176.881	167.889	171.101		172.333	158.406	186.159	185.548	180.279	162.215			15	145.096	144.405
	21	154.486	161.787	137.873	135.484	156.89	162.881		82.006	102.746	101.876	101.707	95.212	96.611			21	146.528	157.904	151.311	180.402	190.574		76.089	101.73	84.604	101.022	99.01			90	157.003	178.498	171.39	172.257	163.529	174.667		177.606	154.289	185.333	177.111	176.679	167.752			21	145.096	144.405
	25	153.727	169.183	136.219	133.664	157.775	155.118		83.285	97.116	99.315	103.915	97.68	97.323			25	156.584	158.706	152.768	176.234	188.807		75.193	101.288	100.993	97.607	98.424			95	155.7	180.56	169.655	171.817	162.561	172.354		183.866	157.12	187.947	161.829	171.965	166.124			25	145.719	146.419
	30	152.208	168.259	137.165	140.489	158.029	154.865		82.752	92.93	95.9	105.994	96.382	98.888			30	150.838	160.062	152.586	179.062	192.931		76.089	100.563	103.335	99.457	99.596			100	157.98	182.622	172.74	171.817	177.093	174.86		169.038	155.061	182.031	167.17	172.321	169.707			30	145.33	148.443
	35	154.106	160.401	134.565	140.665	154.486	156.89		82.006	88.744	96.896	108.332	91.186	101.307			35	147.965	160.308	153.86	179.509	197.349		74.298	101.32	106.314	96.611	102.525			105	162.541	185.862	172.161	169.725	161.107	170.619		171.674	153.259	179.004	169.124	183.819	154.289			31	145.874	152.569
	40	154.359	159.014	132.321	143.135	154.739	156.89		82.006	98.791	99.03	110.15	94.563	101.307			40	146.528	161.972	156.227	179.509	196.76		73.403	99.933	108.23	97.323	101.354			110	162.215	186.451	175.439	175.229	157.716	171.197		172.004	153.259	183.819	168.111	178.041	153.516			35	146.653	153.97
	45	154.486	165.485	128.658	145.902	158.282	157.775		82.006	95.442	99.742	111.189	97.551	104.651			45	153.711	164.068	158.776	179.062	191.753		81.46	100.311	111.848	98.888	102.525			115	167.752	186.156	169.848	173.138	150.45	171.39		178.265	154.932	178.041	161.729	182.719	153.902			40	144.629	157.161
	50	154.739	162.881	126.65	143.785	157.269	158.029		83.072	96.279	99.599	114.567	93.394	101.302			50	153.711	163.883	160.324	177.574	189.691		75.193	100.469	114.828	101.307	101.939			120	166.124	190.574	176.595	177.872	149.481	169.655		179.253	152.873	182.719	133.582	181.205	154.031			45	148.21	159.107
	55	158.282	155.118	128.186	149.078	159.42	161.787		82.645	97.116	101.022	110.93	90.017	108			55	143.655	161.787	161.781	181.593	183.211		85.935	99.523	118.127	101.307	103.111			125	169.707	188.807	173.896	174.679	144.637	172.74		180.571	154.289	181.205	133.712	195.377	152.744			50	146.731	157.551
	60	157.269	154.865	129.603	148.901	157.649	169.183		83.179	90.419	97.607	111.449	100.408	101.302			60	150.838	163.821	162.236	180.997	180.854		84.145	98.64	117.914	103.868	102.525			130	174.919	192.931	175.053	182.165	144.637	174.282		181.23	153.516	186.984	145.956	194.689	151.458			55	148.054	159.03
	65	159.42	156.89	130.785	144.315	156.763	168.259		86.058	93.767	99.457	110.67	102.097	102.14			65	158.021	165.3	163.693	183.081	177.025		76.984	98.01	117.595	98.746	108.384			135	172.638	197.349	174.282	177.431	148.997	174.282		186.173	153.902	180.93	144.914	186.434	150.814			60	149.377	145.874
	70	157.649	158.661	128.895	143.609	155.118	160.401		87.551	98.791	96.611	111.579	101.707	106.326			70	156.584	165.794	165.969	181.444	179.087		83.25	102.36	123.129	100.311	107.798			140	172.313	196.76	174.282	180.183	140.761	175.342		184.855	154.031	184.783	157.158	186.159	149.527			65	149.222	146.653
	75	156.763	157.269	129.131	146.608	154.865	159.014		89.044	97.953	97.323	107.293	104.435	104.651			75	158.021	163.945	163.328	182.635	182.032		87.726	101.099	117.063	102.872	106.04			145	180.782	191.753	175.342	177.431	137.093	171.776		186.832	152.744	185.058	161.847	183.819	149.913			70	142.605	144.629
	80	155.118	157.902	127.477	139.551	156.89	165.485		88.724	100.465	98.888	107.033	103.656	108			80	166.64	168.32	162.145	182.932	182.032		82.355	99.964	102.696	103.014	108.384			150	175.244	189.691	171.776	177.211	131.107	175.824		186.832	151.458	194.139	165.234	178.041	148.755			75	146.419	148.21
	85	154.865	156.89	123.932	146.784	158.661	162.881		89.577	104.651	101.307	108.072	104.651	106.326			85	142.219	168.012	162.145	187.844	183.8		85.04	100.689	110.039	102.445	113.071			155	173.941	183.211	175.824	179.963	127.716	170.522		184.855	150.814	192.212	169.923	182.719	155.061			80	148.443	146.731
	90	156.89	157.775	137.165	144.138	157.269	156.89		90.75	101.302	101.307	102.746	101.302	102.14			90	145.092	167.396	161.326	185.76	181.443		87.726	103.117	107.059	102.445	95.495			160	176.547	180.854	170.522	177.651	130.45	172.643		184.196	149.527	189.185	169.663	181.205	153.259			85	152.569	148.054
	95	158.661	158.029	134.565	142.198	157.902	157.775		93.309	108	103.868	103.526	108	106.326			95	149.401	171.156	159.323	190.523	182.327		98.468	105.166	105.569	99.457	97.253			165	179.805	177.025	172.643	187.119	139.481	173.318		184.196	149.913	192.625	178.911	195.377	153.259			90	153.97	149.377
	100	157.269	161.787	132.321	138.901	156.89	158.029		92.03	101.302	98.746	103.526	101.302	106.326			100	150.838	171.834	162.509	187.695	183.505		91.306	101.698	105.569	101.449	96.667			170	178.502	179.087	173.318	181.284	144.637	174.667		193.093	148.755	191.662	178.52	194.689	154.932			95	157.161	149.222
	105	157.902	169.183	128.658	141.668	157.775	160.812		92.776	102.14	100.311	103.396	102.14	104.651			105	132.163	168.567	161.143	191.119	182.622		88.621	105.355	105.889	101.876	100.182			175	178.827	182.032	174.667	184.257	149.481	172.74		187.491	147.854	197.303	163.239	186.434	152.873			100	159.107	142.605
	110	156.89	168.259	126.65	145.373	158.029	159.926		93.416	106.326	102.872	100.019	106.326	101.302			110	147.965	169.368	159.141	189.928	177.025		100.258	101.73	106.527	99.315	104.283			180	185.342	182.032	174.378	179.853	144.637	174.282		188.809	146.954	193.313	166.495	186.159	154.289			105	157.551	146.419
	115	157.775	160.401	128.186	147.137	160.812	157.775		94.802	104.651	103.441	101.447	104.651	108			115	140.782	167.519	159.232	191.417	177.025		104.734	101.73	104.718	95.9	99.01			185	180.456	183.8	168.016	182.606	144.637	174.282		191.115	146.954	195.79	167.306	185.333	153.516			110	159.03	159.107
	120	158.029	159.014	129.603	145.902	159.926	158.029		97.362	108	102.445	100.408	108	101.302			120	158.021	166.533	158.867	192.458	179.087		107.419	101.288	105.463	96.896	98.424			190	186.971	181.443	172.74	180.844	148.997	172.74		191.445	146.053	183.819	166.915	183.819	153.902			115	156.85	157.551
	125	160.812	165.485	137.165	142.55	157.775	154.486		99.175	106.326	104.864	102.097	106.326	102.14			125	156.584	168.629	159.687	190.97	182.032		104.734	100.563	104.399	99.03	99.596			195	183.713	182.327	169.173	175.229	149.481	174.282		190.127	144.38	178.041	165.613	188.041	154.031			120	155.76	159.03
	130	159.926	162.881	134.565	139.904	158.029	154.739		100.774	102.14	103.299	101.707	102.14	106.326			130	158.021	167.458	160.415	192.31	182.032		116.371	102.36	103.867	99.742	102.525			200	185.342	183.505	167.438	180.294	144.637	174.282		192.763	144.509	182.719	166.525	182.719	152.744			125	157.161	145.874
	135	159.041	155.118	132.321	139.551	154.486	158.282		101.094	106.326	101.307	104.435	106.326	104.651			135	166.64	165.917	159.687	197.817	183.8		117.266	101.099	104.505	99.599	101.354			205	187.296	182.622	164.835	174.899	144.637	172.74		192.433	143.093	181.205	165.873	181.205	151.458			130	133.731	146.653
	140	161.951	154.865	128.658	138.669	154.739	157.269		104.08	106.326	101.165	103.656	106.326	108			140	142.219	165.362	159.141	196.626	197.349		101.153	99.964	106.74	101.022	102.525			210	188.599	177.025	165.124	174.789	148.997	172.74		190.786	145.667	195.102	165.352	195.377	150.814			135	137.234	149.377
	145	160.432	157.269	126.65	140.786	158.282	159.42		107.812	101.302	101.591	95.212	104.651	106.326			145	145.092	166.348	157.684	199.603	196.76		114.58	100.689	104.399	97.607	101.939			215	189.577	177.025	163.486	171.817	149.481	174.282		188.479	146.568	193.176	160.533	194.689	149.527			140	136.456	149.222
	150	161.445	157.902	129.131	143.609	157.269	157.649		107.279	105.488	102.161	97.68	101.302	102.14			150	149.401	164.191	157.411	199.901	191.753		112.79	103.117	104.292	99.457	103.111			220	186.645	179.087	159.919	173.028	149.481	174.282		191.445	145.924	199.642	168.579	183.819	149.913			145	134.432	142.605
	155	165.746	156.89	127.477	146.608	159.42	157.269		108.559	104.651	100.311	96.382	108	106.326			155	150.838	165.609	158.594	185.76	189.691		102.36	105.166	104.931	96.611	95.495			225	187.296	182.032	162.04	171.266	144.637	175.342		186.173	146.568	191.112	167.798	183.819	148.755			150	134.743	146.419
	160	167.644	157.775	123.932	139.551	157.649	157.902		109.092	112.186	96.469	91.186	101.302	106.326			160	132.163	164.376	158.776	190.523	183.211		101.099	101.698	103.76	97.323	97.253			230	185.342	182.032	155.87	168.734	144.637	171.776		189.138	145.667	189.323	169.361	178.041	147.854			155	129.683	159.107
	165	168.657	158.029	137.165	146.784	157.775	156.89		110.478	118.047	99.884	94.563	102.14	104.651			165	147.965	163.883	158.685	187.695	180.854		99.964	105.355	105.25	98.888	96.667			235	186.319	183.8	157.027	169.835	148.997	175.824		196.058	144.123	188.635	168.188	182.719	146.954			160	160.586	157.551
	170	167.518	161.787	134.565	144.138	158.029	157.775		111.012	113.023	98.034	97.551	106.326	101.302			170	140.782	161.664	159.778	191.119	197.349		100.689	101.73	107.166	101.307	100.182			240	186.319	181.443	151.147	165.321	140.761	170.522		191.445	144.38	181.618	162.848	181.205	146.954			165	161.754	149.377
	175	171.567	169.183	132.321	142.198	154.486	158.029		105.893	121.395	97.323	93.394	104.651	108			175	158.021	161.849	159.596	189.928	196.76		103.117	101.73	100.993	101.307	104.283																			170	161.676	149.222
	180	169.163	157.775	128.658	138.901	154.739	161.787		113.678	110.512	100.738	90.017	104.651	101.302			180	156.584	163.636	159.323	185.76	191.753		105.166	101.288	103.335	103.868	99.01																			175	161.598	142.605
	185	169.542	158.029	126.65	141.668	158.282	169.183		114.531	123.07	100.595	87.159	101.302	102.14			185	158.021	163.328	160.87	190.523	189.691		101.698	100.563	106.314	98.746	98.424																			180	159.419	146.419
	190	172.705	161.787	128.186	145.373	157.775	157.269		116.237	118.047	99.742	90.406	108	106.326			190	166.64	164.746	163.055	187.695	183.211		105.355	101.73	108.23	100.311	99.596																			185	155.838	159.107
	195	176.248	169.183	129.603	143.609	158.029	157.902		116.983	111.349	98.034	92.355	101.302	104.651			195	158.021	164.191	164.603	191.119	197.349		102.36	101.73	111.848	102.872	102.525																			190	153.736	149.377
	200	170.048	168.259	137.165	146.608	154.486	156.89		117.41	111.349	96.754	96.252	102.14	108			200	156.584	163.328	163.784	185.76	196.76		101.099	101.288	114.828	103.441	95.495																			195	153.191	149.222
	205	168.403	160.401	134.565	139.551	154.739	157.775		118.05	108	99.03	91.965	106.326	106.326			205	158.021	166.348	163.42	190.523	197.349		99.964	100.563	118.127	102.445	97.253																			200	151.245	142.605
	210	172.073	159.014	132.321	146.784	158.282	158.029		115.597	98.791	98.177	91.186	104.651	102.14			210	166.64	164.191	159.687	187.695	196.76		100.689	102.36	117.914	106.527	96.667																			205	148.287	149.377
	215	171.82	157.775	129.131	144.138	157.269	161.787		119.223	98.791	99.884	91.446	108	106.326			215	142.219	165.609	160.415	191.119	191.753		103.117	101.099	117.595	104.718	100.182																			210	148.91	149.222
	220	168.53	158.029	127.477	142.198	159.42	169.183		120.822	91.256	97.465	90.536	106.326	106.326			220	145.092	166.348	159.687	185.76	189.691		105.166	99.964	123.129	105.463	104.283																			215	147.82	142.605
	225	169.289	161.787	123.932	138.901	157.649	157.775		118.69	97.953	97.465	90.926	102.14	104.651			225	149.401	164.191	159.141	190.523	183.211		101.698	100.689	117.063	104.399	99.01																			220	141.437	146.419
	230	171.946	169.183	137.165	141.668	156.763	157.775		119.543	100.465	98.746	88.328	106.326	101.302			230	150.838	165.609	157.684	187.695	180.854		105.355	103.117	102.696	103.867	98.424																			225	141.827	159.107
	235	172.452	168.259	134.565	145.373	155.118	157.775		120.289	106.326	97.181	89.627	106.326	108			235	132.163	164.376	157.411	191.119	177.025		101.73	105.166	110.039	104.505	99.596																			230	142.605	149.377
	240	171.44	160.401	132.321	147.137	154.865	158.029		120.502	100.465	96.469	86.25	101.302	101.302			240	147.965	163.883	158.594	189.928	179.087		101.73	101.698	107.059	106.74	102.525																			235	145.797	149.222
																																															240	148.91	142.605
[truncated: 10 more columns]

## Sheet: Figure 2
Figure 2A										Figure 2B
		Bacteroidia	Clostridia	Bacilli	Actinobacteria	Verrucomicrobiae	Coriobacteriia				Mock										Tumor
	Mock1	40.76	36.73	19.54	1.73	0.39	0.59			ACE	2970.21	2813.74	2281.28	1893.1	2400.67	2290.35	2843.78	1578.49	2214.74	1793.5	2854.24	3126.02	2003.55	2440.76	1703.34	1698.84	2502.9	2057.08	2481.05	2605.62
	Mock2	43.61	39.91	14.01	1.38	0.4	0.46			Observed species	154	155	164	163	163	162	159	153	152	155	155	156	152	145	140	149	137	137	142	142
	Mock3	52.03	17.41	25.56	3.48	0.72	0.52			Simpson	0.967	0.976	0.944	0.959	0.938	0.948	0.96	0.946	0.959	0.96	0.962	0.963	0.943	0.94	0.945	0.946	0.959	0.93	0.933	0.93
	Mock4	53.98	22.69	14.9	4.7	2.73	0.79			Shannon	6.228	6.667	5.483	5.964	5.211	5.208	5.866	5.291	5.692	6.031	6.14	6.065	5.271	5.196	5.344	5.349	5.913	4.947	5.119	4.868
	Mock5	47.05	17.43	29.6	4.38	0.61	0.67
	Mock6	51.47	18.02	25.41	3.43	0.86	0.56
	Mock7	37.96	30.9	25.85	3.84	0.54	0.66
	Mock8	65.27	15.52	11.68	4.63	1.79	0.81
	Mock9	56.02	16.91	24.35	1.49	0.2	0.79			Figure 2C
	Mock10	54.52	14.96	26.63	2.81	0.26	0.59			Mock										Tumor
	Tumor1	58.06	29.56	9.99	1.23	0	0.87			0.153711	0.141228	0.261054	0.207412	0.257512	0.136612	0.095599	0.147951	0.101509	0.119842	0	0.064098	0.118396	0.126534	0.103947	0.107177	0.061052	0.18093	0.113275	0.127033
	Tumor2	53.44	40	4.98	0.85	0.15	0.36
	Tumor3	78.7	14.65	3.97	1.48	0	0.99
	Tumor4	67.8	24.35	6.34	0.78	0	0.51			Figure 2D
	Tumor5	77.15	18.18	3.18	0.89	0	0.4			-43.991	13.015
	Tumor6	58.15	21.04	14.55	4.82	0.82	0.35			-86.928		-30.387
	Tumor7	51.31	32.82	12.07	2.62	0.69	0.33			-26.373			29.908
	Tumor8	60.09	20.44	14.72	3.46	0.88	0.28			-46.119				20.112
	Tumor9	52.11	27.94	14.8	3.62	1.11	0.25			-14.656					24.318
	Tumor10	50.99	37.26	6.21	3.44	1.21	0.77			-31.305						20.209
										-16.243							-8.83
										-25.152								14.391
		Muribaculaceae	Lactobacillus	Alistipes	Lachnospiraceae_NK4A136_group	f__Lachnospiraceae_Unclassified	Dubosiella	Others		-15.652									4.397
	Mock1	32.31	12.32	8.13	8.75	6.95	3.96	27.58		-14.822										-9.599
	Mock2	31.98	4.61	11.38	9.28	7.3	5.98	29.47		12.585											-78.625
	Mock3	47.17	10.33	4.69	2.79	2.24	11.24	21.54		7.704												-39.479
	Mock4	42.54	11.57	11.2	6.28	5.35	2.91	20.15		19.84													10.458
	Mock5	39.82	18.77	6.98	3.77	3.44	9.44	17.78		18.348														10.617
	Mock6	44.77	16.5	6.47	2.91	3.26	7.73	18.36		24.941															4.638
	Mock7	31.3	16.37	6.46	7.55	7.49	8.17	22.66		20.381																6.219
	Mock8	55.19	6.06	9.75	4.46	3.67	5.33	15.54		19.673																	-27.628
	Mock9	49.61	12.35	6.15	2.94	2.4	6.07	20.48		23.965																		12.458
	Mock10	48.49	11.49	5.86	2.05	1.35	9.39	21.37		19.305																			7.585
	Tumor1	48.84	6.54	0.98	5.19	6.56	2.89	29		17.796																				16.225
	Tumor2	40.75	3.45	2.94	6.92	7.75	0.78	37.41
	Tumor3	61.52	3.68	1.59	3.35	1.77	0.03	28.06
	Tumor4	54.23	5.14	1.44	4.72	3.81	0.82	29.84
	Tumor5	66.19	2.89	1.87	4.24	4.12	0.1	20.59
	Tumor6	48.9	8.11	5.39	3.6	2.96	3.25	27.79
	Tumor7	38.37	4.94	6.54	8.48	6.07	2.34	33.26
	Tumor8	47.25	4.11	5.33	3.7	2.09	3.43	34.09
	Tumor9	39.04	7.78	5.64	5.31	3.95	3.13	35.15
	Tumor10	42.03	4.88	4.94	8.48	5.62	0.49	33.56

## Sheet: Figure 3
Figure 3B Rep1																Figure 3E														Figure 3F																Figure 3G
	Ctrl					Abx											-30	102.873	106.328	98.747	94.8701	101.818		91.709	113.182	103.411	92.748	86.9784			-30	106.97	100.871	106.97	106.97	102.401	108.329		91.26	108.775	105.321	94.822	106.12	101.662			-30	112.64	94.39
Tumor Size	395.051	840.478	587.687	658.372	444.094	100.14	41.3863	260.9	336.238	246.374							-25	99.259	102.994	96.507	94.2909	92.562		90.648	102.609	100.81	96.866	91.6729			-25	101.997	102.906	101.997	101.997	97.55	102.401		92.802	105.261	100.663	87.559	106.12	98.09			-25	118.24	96.4
Liver weight	1.8465	1.5438	1.9117	1.6154	1.3998	1.3188	1.1842	1.38	1.2145	1.1302							-20	97.312	99.779	97.44	93.0167	100.468		88.88	96.121	95.978	99.431	107.843			-20	100.085	100.073	106.97	100.085	98.089	97.55		98.972	108.775	97.04	106.12	103.295	97.643			-20	99.96	99.78
																	-15	103.429	99.422	100.053	102.747	100.083		87.348	102.128	103.504	98.486	93.4985			-15	106.97	101.375	101.997	92.259	96.167	98.089		91.26	108.775	93.417	106.12	114.997	98.685			-15	113.57	90.76
																	-10	90.918	98.469	102.853	105.18	99.697		85.698	92.036	100.159	102.536	102.366			-10	101.997	99.826	100.085	101.997	96.632	97.55		92.802	105.261	105.321	106.12	106.12	98.536			-10	104.23	102.54
																	-5	102.595	96.564	102.293	104.369	102.59		83.223	96.601	96.536	104.764	107.973			-5	100.085	100.073	106.97	101.997	99.419	95.394		101.799	108.775	100.663	106.12	106.12	99.132			-5	112.51	99.53
Figure 3B Rep2																	0	106.487	96.445	102.107	105.527	102.782		84.52	97.322	99.602	105.169	109.668			0	97.918	101.375	101.997	100.085	91.057	93.778		98.972	98.583	97.04	106.12	106.12	101.96			0	100.63	100.41
	Ctrl					Abx											1	164.875	114.424	150.08	144.68	160.634		84.755	104.051	93.748	104.831	109.668			1	150.058	162.137	179.471	172.237	188.153	187.555		91.26	102.976	93.417	106.12	106.12	99.578			1	176.03	193.3
Tumor Size	482.063	938.49	685.699	756.254	542.601	198.152	139.338	344.385	358.911	434.294							3	151.251	111.805	140.933	139.12	148.292		85.345	96.361	97	103.616	103.018			3	150.987	153.31	178.393	157.841	180.256	181.088		92.802	108.775	89.536	103.295	106.12	99.429			3	169.22	184.77
Liver weight	1.9073	1.8356	2.0072	1.8916	1.7106	1.5718	1.3822	1.2354	1.3369	1.4256							5	147.637	110.971	127.12	135.065	140.386		98.662	95.881	95.792	101.119	103.018			5	149.593	156.098	178.932	162.982	180.256	183.244		101.799	105.261	112.308	114.997	106.12	101.364			5	131.72	170.61
																	11	166.543	125.14	153.44	156.032	164.49		98.662	107.896	90.496	98.689	102.105			11	144.948	153.31	178.393	162.468	177.468	179.471		95.887	108.775	105.321	106.12	106.12	100.918			11	199.65	202.45
																	15	166.543	136.69	135.707	155.684	150.799		99.602	96.121	94.027	106.316	106.408			15	151.916	157.956	182.166	157.069	171.893	180.01		95.63	98.583	100.663	106.12	107.955	102.258			15	178.03	195.43
Figure 3B Rep3																	21	175.996	134.785	162.213	166.805	167.383		93.748	102.849	87.244	105.169	102.366			21	138.908	158.885	173.542	169.666	165.854	175.698		98.972	105.321	97.04	106.12	106.12	99.281			21	184.31	213.73
	Ctrl					Abx											25	175.44	133.951	147.467	171.901	156.584		97	97.563	90.032	109.151	103.409			25	137.05	157.027	163.302	162.237	148.2	179.471		91.26	105.321	105.321	103.295	106.12	98.536			25	172.69	195.56
Tumor Size	329.856	298.983	285.775	184.184		103.526	81.134	124.278	0	52.879							30	171.27	133.832	148.773	163.618	151.763		95.792	98.524	92.448	108.476	110.842			30	142.16	160.279	162.763	162.137	159.35	188.094		92.802	100.663	100.663	97.646	106.12	101.216			30	162.55	190.92
Liver weight	1.5812	1.4095	1.4811	1.6774		1.2655	1.1845	1.0499	1.0802	1.2133							35	172.66	133.356	133.653	155.337	146.942		90.496	96.361	92.912	110.299	104.844			31	138.444	152.846	157.913	162.137	153.31	188.094		190.746	189.259	150.607	186.189	131.993	185.909			31	162.15	171.74
																	40	167.377	132.046	141.867	158.001	144.242		94.027	102.369	90.589	105.034	106.93			35	135.656	159.814	158.991	162.602	154.704	188.094		184.062	188.38	151.124	180.07	130.682	183.974			35	144.67	174.87
																	45	181.279	129.546	142.427	157.654	142.121		87.244	97.322	89.196	108.341	112.798			40	134.262	158.42	158.991	160.279	150.058	187.555		188.946	175.903	145.69	168.706	135.052	179.509			40	168.42	174.75
Figure 3C Rep1																	50	175.162	128.355	136.08	155.916	141.35		90.032	102.128	89.103	105.844	113.189			45	137.979	162.137	155.757	163.302	159.35	181.088		176.35	182.405	148.795	164.773	133.304	178.467			45	164.29	183.15
	Ctrl					Abx											55	154.866	128.831	139.44	157.074	142.314		92.448	94.439	88.174	108.206	104.696			50	143.089	162.137	156.296	162.763	153.31	183.244		179.177	179.242	144.137	159.965	136.364	176.383			50	155.21	176.63
	28.5	31	30.5	29.1	26.8	31	33	34.5	32.5	34.5							60	175.996	130.022	146.907	154.526	136.722		92.912	93.237	88.174	103.549	106.519			55	150.058	162.602	158.991	160.279	154.704	179.471		173.008	173.97	145.431	151.224	136.364	180.402			55	177.77	166.97
	5.5	4.5	5.4	6	4.9	4	6	4.5	4.5	5							65	162.095	125.617	142.8	153.136	134.986		90.589	93.478	85.479	105.236	109.759			60	150.987	160.279	158.991	152.846	150.058	180.01		169.666	175.376	143.102	145.979	141.171	176.234			60	155.48	172.49
	2.3	2.2	2.3	1.9	2.1	3	4.5	3.8	3.6	3.5							70	168.211	126.331	142.427	148.734	136.529		89.196	89.633	85.293	108.206	106.721			65	149.593	163.302	155.757	159.814	150.987	175.698		167.609	169.929	145.172	142.483	142.045	179.062			65	161.35	165.34
																	75	158.48	127.164	134.213	147.691	132.672		89.103	97.082	83.342	107.734	108.611			70	144.948	162.763	156.296	158.42	149.593	179.471		165.039	165.36	143.361	139.86	146.416	179.509			70	154.28	164.22
																	80	182.391	125.14	156.987	144.101	129.972		88.174	105.012	82.692	108.341	105.506			75	151.916	157.913	157.374	162.137	144.948	178.393		172.237	169.05	148.278	135.49	147.29	179.509			75	155.34	163.46
Figure 3C Rep2																	85	153.197	125.617	153.813	150.472	128.43		88.174	102.849	81.67	104.089	101.996			80	138.908	158.991	153.601	162.137	151.916	178.932		157.841	168.699	140.773	134.178	145.542	179.062			80	172.69	166.1
	Ctrl					Abx											90	149.305	121.568	158.853	152.325	127.851		85.479	91.555	81.019	106.451	102.469			85	137.05	158.991	157.374	162.602	138.908	178.393		162.982	162.9	143.62	132.867	152.535	177.574			85	157.35	172.87
	26.2	28.5	28	26.6	24.3	28.5	30.5	32	30	32.7							95	157.368	120.854	167.253	151.398	126.694		85.293	101.888	80.926	103.751	101.321			90	142.16	155.757	156.835	160.279	137.05	182.166		162.468	177.661	145.69	129.371	152.535	181.593			90	149.74	172.11
	5.3	4.7	5.4	5.2	6.9	6	5.5	5.5	4.5	6.3							100	146.803	121.687	160.347	144.68	129.008		83.342	104.291	80.926	107.936	104.089			95	138.444	156.296	155.757	163.302	142.16	173.542		157.069	166.063	146.725	151.224	154.72	180.997			95	160.95	165.72
	3	2.9	2.6	2.8	3.9	4.4	5.4	4.7	4.5	4.4							105	140.13	123.235	168.747	145.491	122.838		99.602	108.617	80.09	106.384	103.684			100	135.656	157.374	156.296	162.763	138.444	163.302		169.666	175.025	147.501	145.979	158.654	183.081			100	147.74	176.5
																	110	144.578	123.831	174.72	147.46	127.08		93.748	103.811	76.931	104.021	105.979			105	134.262	157.374	157.374	157.913	135.656	162.763		148.329	150.95	151.383	142.483	160.402	181.444			105	147.34	163.21
																	115	142.076	124.783	180.32	153.368	126.501		97	104.531	76.745	104.696	103.684			110	137.979	148.49	157.374	158.991	134.262	157.913		149.614	151.126	148.278	139.86	157.343	182.635			110	149.21	162.71
Figure 3C Rep3																	120	157.646	128.831	172.853	156.495	124.38		95.792	106.694	75.723	106.519	105.979			115	143.089	144.8	153.601	160.279	137.979	158.991		141.388	152.883	151.383	135.49	142.045	182.932			115	153.21	157.32
	Ctrl					Abx											125	165.709	130.975	178.453	157.769	122.259		90.496	119.19	75.259	109.759	103.819			120	137.515	148.314	157.374	152.846	143.089	158.991		148.329	148.49	146.466	134.178	136.364	187.844			120	138.53	156.32
	28	30.3	29.8	28.4		36.5	30.3	32.3	34	34.7							130	152.919	132.403	182	171.67	120.523		94.027	114.624	75.909	106.721	101.726			125	135.656	150.247	156.835	159.814	137.515	155.757		144.73	144.8	149.571	132.867	136.364	185.76			125	188.04	164.47
	5.3	4.3	5.2	5		5	5.5	5.5	4.3	6.3							135	146.247	131.213	161.28	168.658	123.03		87.244	115.345	74.701	108.611	104.696			130	134.262	155.87	155.757	158.42	121.254	156.296		149.871	148.314	151.124	151.224	141.171	190.523			130	187.11	168.35
	2.2	2.1	1.8	2		3.6	3.7	3.9	3.7	3.9							140	163.207	126.45	171.92	172.712	120.716		90.032	107.655	73.958	105.506	106.519			135	137.979	153.234	154.679	162.137	135.656	157.374		145.501	150.247	149.83	145.979	142.045	181.444			135	164.42	178.26
																	145	178.221	131.927	172.293	172.133	123.223		92.448	112.702	73.401	101.996	109.759			140	143.089	152.532	159.53	162.137	138.908	157.374		139.332	155.87	147.76	142.483	146.416	182.635			140	165.49	177.5
																	150	158.48	127.284	167.253	171.67	118.402		92.912	113.423	83.342	102.469	106.721			145	150.058	157.803	157.374	162.602	141.231	153.601		148.843	153.234	147.501	139.86	147.29	182.932			145	151.47	173.87
Figure 3D																	155	172.853	127.522	169.493	165.878	117.245		90.589	108.617	82.692	101.321	108.611			150	150.987	142.515	152.523	160.279	136.585	157.374		143.959	152.532	145.69	135.49	145.542	187.844			150	161.35	181.26
	35	171.868	143.361	119.505	136.326	183.244	194.549		111.384	95.695	109.452	90.22	97.059	87.879			160	178.453	131.451	175.467	174.218	119.174		89.196	114.384	81.67	104.089	105.506			155	149.593	148.49	149.29	163.302	136.585	156.835		147.044	157.803	146.207	134.178	130.682	185.76			155	161.88	171.99
	40	164.396	148.278	122.475	134.265	179.471	200.188		115.789	89.214	108.909	88.808	98.24	90.808			165	182	130.975	178.08	170.28	122.645		89.103	120.632	81.019	103.684	101.996			160	144.948	144.8	148.212	162.763	139.837	155.757		143.188	142.515	145.949	132.867	135.052	190.523			160	152.41	167.98
	45	162.637	140.773	123.96	133.715	180.01	197.368		94.708	89.976	110.403	88.337	96.35	87.879			170	161.28	130.737	183.493	164.024	127.466		88.174	117.267	80.926	105.979	102.469			165	151.916	148.314	152.523	160.279	139.373	154.679		145.501	152.356	147.76	151.224	133.304	187.695			165	138.13	172.49
	50	164.835	143.62	123.366	129.73	175.698	200.188		93.764	84.258	111.218	86.14	94.461	92.566			175	171.92	132.88	180.32	163.214	129.008		88.174	109.578	83.342	103.684	101.321			170	138.908	150.247	153.062	152.846	142.625	159.53		147.815	158.331	147.501	145.979	136.364	191.119			170	165.22	169.36
	55	156.923	145.69	123.762	127.256	179.471	198.308		116.419	79.683	105.379	84.571	98.24	92.566			180	172.293	132.642	189.653	157.422	129.201		99.602	115.585	82.692	105.979	104.089			175	137.05	155.87	152.523	158.42	141.696	157.374		152.699	147.611	148.278	142.483	136.364	181.444			175	164.42	173.49
	60	160.44	146.725	125.05	127.531	178.393	199.248		117.048	79.683	107.959	86.611	96.35	96.667			185	167.253	132.403	176.773	158.233	127.658		93.748	119.19	81.67	103.819	103.684			180	150.058	153.234	149.829	162.137	145.877	152.523		151.671	155.87	148.536	151.224	141.171	182.635			180	163.49	173.37
	65	158.242	147.501	126.04	128.493	178.932	196.429		123.341	78.92	108.638	92.416	98.24	92.566			190	172.853	132.999	178.64	157.422	126.308		97	115.826	81.019	101.726	105.979			185	150.987	148.49	146.056	162.137	140.302	149.29		149.357	156.398	149.313	145.979	142.045	182.932			185	160.95	170.61
	70	165.275	151.383	129.802	126.432	178.393	200.188		105.092	75.489	108.638	95.397	95.878	90.808			195	178.453	132.046	183.12	151.63	127.658		95.792	112.702	80.926	101.794	103.684			190	149.593	144.8	146.595	162.602	144.019	148.212		152.956	153.059	147.501	142.483	146.416	187.844			190	150.67	173.62
	75	161.758	148.278	128.713	127.119	182.166	200.188		103.97	77.395	106.058	95.711	93.28	91.98			200	182	126.212	175.28	142.595	127.08		90.496	111.5	80.926	101.321	105.979			195	144.948	148.314	157.374	160.279	141.231	152.523		149.1	148.138	152.159	151.224	147.29	185.76			195	160.42	173.49
	80	167.912	151.383	132.079	128.081	173.542	195.489		103.97	77.776	100.082	91.946	88.321	93.152			205	161.28	123.831	172.293	149.313	128.43		94.027	103.57	80.09	102.739	103.819			200	150.058	150.247	153.601	158.42	141.696	153.062		155.527	162.9	154.747	145.979	145.542	190.523			200	152.68	167.48
	85	164.396	146.466	133.168	126.706	163.302	199.248		114.531	75.87	96.416	89.749	90.683	93.737			210	171.92	130.022	176.587	147.691	127.466		87.244	103.09	76.931	102.536	101.726			205	150.987	155.87	157.374	162.137	144.483	152.523		155.013	156.046	155.782	142.483	152.535	181.444			205	140.8	169.86
	90	171.868	149.571	130.099	129.455	162.763	205.827		114.531	80.064	95.058	91.004	85.723	91.394			215	172.293	129.308	172.293	143.29	130.165		90.032	104.772	76.745	104.426	101.794			210	149.593	153.234	153.601	162.137	141.696	149.829		155.527	159.561	155.006	151.224	152.535	182.635			210	144.53	172.62
	95	172.308	151.124	132.673	130.829	157.913	204.887		111.07	81.208	94.107	94.456	81.945	94.909			220	167.253	123.95	181.067	143.29	132.286		92.448	104.291	75.723	105.101	101.321			215	144.948	152.532	157.374	162.602	147.735	146.056		153.728	164.481	158.37	145.979	154.72	182.932			215	139.73	167.73
	100	172.308	149.83	132.97	126.432	158.991	203.008		109.811	78.92	92.478	92.573	86.904	92.566			225	169.493	129.546	177.707	143.29	134.022		92.912	100.687	75.259	107.059	101.975			220	150.058	157.803	157.374	158.42	148.2	146.595		166.838	169.05	157.852	142.483	158.654	187.844			220	143.6	173.24
	105	168.791	147.76	132.376	126.981	158.991	210.526		106.35	88.833	92.342	86.297	84.779	95.495			230	175.467	131.094	182.56	146.649	130.165		90.589	103.33	75.909	108.746	103.931			225	150.987	142.515	153.601	162.137	152.381	155.218		152.956	156.398	157.852	139.86	160.402	185.76			225	147.6	171.99
	110	175.824	147.501	131.485	126.432	155.757	207.707		106.979	86.926	90.169	92.416	86.432	97.253			235	178.08	133.832	180.32	144.564	136.529		89.196	104.291	74.701	106.384	107.06			230	149.593	152.356	157.374	162.137	151.916	149.829		149.1	153.059	159.405	135.49	157.343	190.523			230	148.94	171.74
	115	168.791	145.69	129.703	128.355	156.296	208.647		100.057	93.408	93.021	95.397	83.834	96.667			240	183.493	133.356	178.827	140.51	138.072		89.103	119.67	73.958	110.231	104.844			235	144.948	158.331	156.835	162.602	148.664	146.056		155.527	148.138	161.734	134.178	163.024	187.695			235	140.93	168.1
	120	171.868	146.207	127.327	128.081	157.374	209.586		104.462	94.552	91.799	95.711	90.919	100.182																	240	151.916	147.611	155.757	160.279	148.2	147.673		155.013	162.9	162.251	132.867	152.535	191.119			240	140.8	171.99
	125	170.11	145.949	123.168	129.317	157.374	212.406		102.082	93.789	92.342	91.946	85.251	104.283
	130	174.505	147.76	128.713	127.119	153.601	208.647		110.755	103.702	94.651	89.749	87.377	99.01
	135	169.67	147.501	132.079	125.607	157.374	211.466		96.911	104.083	95.737	91.004	87.613	98.424
	140	169.67	148.278	133.168	125.882	156.835	212.406		92.191	112.089	91.935	94.456	87.849	99.596
	145	176.264	148.536	130.099	127.668	155.757	208.647		109.811	112.089	94.379	92.573	89.03	102.525
	150	171.868	149.313	132.673	129.043	154.679	217.105		93.135	104.464	91.935	86.297	87.377	101.354
	155	185.055	147.501	132.97	125.882	159.53	220.865		100.686	100.652	97.095	111.872	90.21	102.525
	160	186.374	152.159	132.376	124.782	157.374	216.165		115.789	97.22	99.675	116.266	91.627	101.939
	165	191.209	154.747	131.485	125.057	152.523	216.165		103.204	95.314	91.799	119.404	89.502	103.111
	170	190.33	155.782	129.703	127.256	149.29	223.684		92.191	96.077	92.342	109.205	88.321	102.525
	175	198.681	155.006	128.713	128.768	148.212	220.865		107.609	92.264	94.651	94.927	91.155	108.384
	180	195.604	158.37	132.079	129.592	152.523	224.624		101.945	93.408	95.737	95.554	90.683	107.798
	185	164.396	157.852	133.168	128.768	153.062	225.564		101.63	91.883	91.935	96.967	91.391	106.04
	190	171.868	157.852	130.099	130.417	152.523	229.323		110.126	92.264	94.379	99.32	89.974	108.384
	195	172.308	159.405	128.713	128.218	149.829	224.624		108.867	87.689	91.935	101.517	89.266	113.071
	200	172.308	161.734	132.079	129.73	146.056	225.564		118.621	95.314	91.799	102.772	95.17	110.727
	205	168.791	162.251	133.168	127.806	146.595	225.564		107.294	91.501	92.342	99.163	92.336	112.485
	210	175.824	166.909	130.099	128.905	155.218	227.444		107.609	93.789	94.651	97.594	95.878	113.657
	215	168.791	158.37	132.673	127.806	149.829	228.383		109.497	92.645	91.799	97.908	93.989	115.414
	220	171.868	157.852	132.97	127.668	146.056	231.203		103.204	98.364	92.342	99.32	96.587	113.657
	225	170.11	158.37	132.376	128.218	147.673	231.203		118.621	87.689	94.651	98.222	97.295	116
	230	174.505	157.852	131.485	126.981	148.212	237.782		118.621	95.314	95.737	103.4	93.517	115.414
	235	169.67	157.852	129.703	127.531	154.679	236.842		107.294	91.501	91.935	99.006	96.587	115.414
	240	169.67	159.405	127.327	130.829	148.212	242.481		107.609	93.789	94.379	96.339	98.003	117.172
													96.35	118.343
													96.823	123.03
													94.461	121.273
													95.878	120.687
													94.933	121.859
													96.587	119.515
													94.697	116.586
													96.587	123.616
													97.059	127.131
													98.24	128.303
													95.642	128.889
													97.059
													98.003
													98.24
													100.129
													97.059
													98.003
													97.767
													99.184
													101.073
													98.24
													98.948
													101.073
[truncated: 8 more columns]

## Sheet: Figure 4
Figure 4B																							Figure 4C																			Figure 4D
	-30	105.166	100.967	101.607	101.187	109.216	102.273	100.828	101.488	100.521	100.579*	106.293	98.945	102.927	108.006	88.458	109.18	99.042	106.484	102.534	102.598*			-30	109.299	103.391	98.719	104.508	99.234	97.995	91.433	100.782	87.281	99.114	100.107	102.951	102.935	102.183	101.9	101.071
	-25	103.704	99.42	98.393	102.388	90.784	97.727	99.172	91.312	99.479	99.421*	101.699	102.799	97.073	106.605	91.279	107.894	103.448	93.516	97.466	108.012*			-25	100.051	102.026	102.857	98.66	101.431	98.719	101.143	98.065	94.8	109.676	103.76	96.352	98.78	97.817	95.216	105.104		-15	98.623	98.162	98.947	102.792	87.738	100.162	87.811
	-20	101.268	97.776	98.504	102.559	97.334	100	93.964	91.308	96.354	98.725*	98.967	107.069	93.56	103.979	88.956	102.909	95.785	90.313	93.89	106.444*			-20	98.65	106.121	103.448	98.729	94.108	96.788	107.127	102.368	104.089	96.943	101.318	91.072	95.166	103.93	94.325	107.12		60	159.663	130.464	181.717	181.519	173.161	166.234	151.243
	-15	98.623	98.162	98.947	102.792	87.738	100.162	87.811	95.565	97.396	103.824*	96.67	88.009	89.227	99.253	97.42	99.05	101.724	91.838	101.937	109.245*			-15	94.166	103.903	100.887	98.103	99.234	97.271	97.768	98.744	97.454	109.966	101.318	98.405	101.792	103.493	90.76	107.958		240	156.234	153.485	170.194	162.392	196.851	184.228	163.876
	-10	97.162	101.064	98.393	95.409	87.281	104.545	102.012	96.629	95.052	97.567*	96.235	95.404	86.651	97.328	93.935	97.763	98.276	88.33	101.639	106.372*			-10	93.885	97.249	106.01	101.305	91.545	93.892	107.271	101.688	95.98	101.429	94.238	93.786	100.286	102.183	98.532	106.276
	-5	95.631	101.644	96.953	97.323	87.586	102.435	99.172	96.846	94.531	96.871*	97.229	98.112	85.012	88.925	100.739	97.603	98.851	87.414	104.62	114.209*			-5	92.764	98.955	100.69	103.116	102.164	95.098	107.415	97.838	101.14	102.152	96.436	89.386	105.105	100.437	98.087	103.837		Figure 4E
	0	94.308	100.484	96.399	97.026	90.327	102.597	102.959	102.38	95.052	94.786*	97.787	103.528	93.56	99.078	109.203	100.497	106.513	91.991	108.793	116.255*			0	102.854	101.002	100.493	101.305	104.361	96.547	90.137	98.971	103.794	96.22	93.018	87.479	108.719	92.14	90.066	100.819
	1	168.78	167.505	193.573	154.837	154.912	124.838	198.817	168.394	163.542	142.063*	98.719	106.132	88.407	95.402	109.867	95.03	105.556	84.668	102.072	94.311*			1	163.108	133.76	148.374	178.172	216.045	151.578	183.564	170.764	107.038	93.037	91.797	85.28	99.081	93.45	97.143	97.29		-15	96.67	88.009	89.227	99.253	97.42	99.05	101.724
	3	161.124	154.159	176.177	160.901	149.733	139.448	173.018	182.442	157.813	135.342*	100.209	105.924	99.766	96.977	106.714	96.638	109.77	87.567	95.38	89.608*			3	149.936	137.855	176.158	171.906	199.201	139.993	174.924	169.858	91.852	80.288	98.867	92.172	97.877	96.07	99.371	98.551		60	119.456	149.772	170.258	133.738	170.444	159.348	122.222
	5	156.113	142.553	160.554	155.039	147.906	143.831	181.775	151.405	155.469	128.389*	99.898	93.321	104.098	100.478	107.876	100.175	102.874	85.736	101.639	84.383*			5	145.732	139.902	186.404	171.906	188.216	129.372	189.323	167.14	99.788	97.288	91.299	92.466	90.711	103.93	94.024	103.34		240	142.552	187.446	148.965	180.933	171.005	179.393	157.817
	11	169.685	166.441	204.875	176.668	192.993	144.968	289.231	161.834	194.531	153.65*	106.293	92.8	98.595	98.728	108.374	93.261	91.762	88.482	98.659	96.401*			11	209.35	150.139	186.995	188.407	231.059	148.682	152.102	210.85	99.666	101.718	97.9	90.632	92.518	99.563	86.448	104.852
	15	163.282	157.253	187.701	176.061	199.543	160.227	283.55	144.168	197.656	146.002*	102.411	96.133	99.649	101.529	103.186	93.453	96.552	85.431	102.534	93.527*			15	201.783	150.139	178.916	185.135	235.453	135.165	143.463	199.753	99.076	99.577	104.004	94.079	86.734	98.253	80.655	106.112
	21	170.033	167.505	203.213	182.125	202.742	167.37	290.178	156.939	207.292	171.495*	103.473	98.529	96.136	95.577	101.829	101.14	93.87	86.041	104.62	99.013*			21	188.051	145.532	181.281	186.458	232.157	152.544	144.399	165.884	106.3	95.786	105.225	98.185	84.023	95.197	90.459	109.641
	25	166.414	155.126	191.911	193.041	193.755	163.149	288.284	150.979	215.885	154.114*	103.342	92.905	95.902	99.778	102.855	109.019	100.958	87.109	106.244	102.409*			25	227.287	147.579	180.887	184.926	209.454	137.096	152.577	172.226	108.364	101.574	108.398	97.672	86.132	92.576	97.588	104.178
	30	164.396	145.455	163.213	191.221	180.617	161.364	229.822	147.148	175.521	141.599*	102.783	98.948	100.937	100.356	102.191	102.231	101.916	92.075	102.225	106.067*			30	237.376	140.073	177.143	182.28	184.188	131.303	169.525	139.386	103.377	101.863	98.145	101.558	85.228	92.14	94.915	102.243
	31	156.392	138.685	165.873	194.051	197.22	162.338	246.627	150.766	195.313	144.38*	132.929	178.203	175.457	171.023	165.048	179.738	134.483	170.252	177.332	190.9*			31	223.363	145.361	176.749	182.35	184.188	127.2	151.526	149.578	121.486	147.151	189.033	134.775	170.155	156.769	169.777	183.226
	35	158.549	133.656	158.116	173.636	187.014	158.117	233.846	158.429	197.656	142.063*	126.906	171.54	172.553	150.893	162.643	174.945	135.824	135.927	169.285	178.171*			35	256.994	141.608	174.384	183.534	183.089	128.407	150.648	137.122	119.275	125.014	170.713	125.316	147.869	144.978	166.212	177.687
	40	159.384	134.526	158.449	159.89	186.108	166.721	192.899	171.2	206.51	137.196*	124.05	156.23	159.133	144.941	161.316	173.337	128.544	126.468	180.909	187.315*			40	249.146	132.224	181.084	185.205	180.16	125.511	149.942	120.136	120.602	120.094	175.576	119.89	137.931	137.555	146.606	174.329
	45	160.22	137.427	162.105	177.88	184.89	172.078	145.799	187.589	195.052	139.05*	123.554	161.646	150.82	127.086	170.278	165.297	176.628	158.383	181.207	173.208*			45	237.096	133.077	183.251	184.508	179.427	125.269	165.565	148.898	127.826	119.081	173.848	116.737	131.306	133.624	131.9	175.28
	50	159.941	137.234	177.618	168.986	183.976	170.455	146.036	173.127	183.073	141.599*	125.044	156.959	156.44	134.963	175.588	164.976	147.318	152.586	179.717	161.451*			50	204.586	131.03	188.177	184.648	165.146	124.062	155.623	150.71	130.627	113.728	166.523	112.777	130.703	130.568	126.553	176.686
	55	158.897	132.495	182.161	176.87	184.28	167.532	149.822	184.195	185.938	135.805*	121.567	146.96	151.288	130.937	178.908	167.388	129.885	153.654	188.659	165.893*			55	184.688	128.3	186.404	185.97	179.794	118.752	163.449	144.822	149.626	112.136	172.129	111.897	123.777	133.624	143.041	169.124
	60	159.663	130.464	181.717	181.519	173.161	166.234	151.243	176.327	180.99	137.196*	119.456	149.772	170.258	133.738	170.444	159.348	122.222	146.789	189.553	187.837*			60	174.599	126.253	180.69	183.185	154.161	119.476	178.956	122.627	126.479	108.519	168.701	109.331	113.537	124.454	151.062	165.848
	65	158.619	140.232	187.701	177.88	181.691	163.149	161.183	185.906	189.583	131.634*	121.132	146.648	157.845	116.933	164.967	161.599	112.644	143.432	187.466	169.55*			65	161.987	124.547	175.567	182.977	146.838	117.545	200.986	102.697	110.409	107.795	167.48	107.278	112.332	119.651	138.139	163.327
	70	158.132	172.824	184.155	183.338	180.625	169.481	176.568	159.315	176.302	129.316*	119.828	147.377	158.548	123.235	167.622	159.67	114.176	148.009	184.486	179.216*			70	153.299	126.253	179.901	182.977	144.64	120.442	196.667	119.909	107.165	106.782	157.227	106.324	113.838	121.834	125.216	158.538
	75	157.644	172.244	186.15	160.371	176.055	166.883	190.296	160.379	179.427	133.488*	119.58	172.269	170.843	129.887	174.759	161.117	118.582	144.5	182.832	175.036*			75	146.573	125.912	176.158	181.793	134.754	138.27	192.923	117.192	99.204	98.101	173.584	104.931	109.923	120.524	135.911	156.018
	80	158.201	170.986	183.047	163.807	171.637	166.396	173.491	163.998	181.771	122.596*	120.959	184.455	163.255	132.863	173.763	157.901	117.05	142.67	185.052	182.351*			80	149.096	128.642	178.128	180.609	128.529	140.683	197.243	150.031	97.435	96.365	172.363	103.465	104.201	117.031	139.921	156.522
	85	156.809	171.857	181.053	169.669	165.545	162.825	180.651	167.829	169.271	128.853*	123.305	182.476	148.384	124.11	178.742	160.795	123.946	139.924	187.765	194.369*			85	143.21	134.101	177.537	180.191	128.529	138.994	180.684	157.505	93.601	94.484	168.213	101.998	105.406	119.651	131.009	157.026
	90	156.461	175.338	182.161	137.327	169.81	164.448	187.515	172.512	182.031	128.853*	123.243	181.225	140.187	116.058	171.439	154.846	125.862	141.297	187.765	169.55*			90	143.771	132.224	173.99	181.793	124.501	139.476	180.54	182.417	87.999	90.432	160.889	101.852	102.997	118.777	131.9	150.725
	95	157.784	172.147	179.612	166.637	167.22	170.292	178.994	181.877	175.521	126.304*	124.92	177.162	139.251	111.682	165.133	160.313	121.264	141.907	187.466	159.1*			95	146.573	131.713	178.719	183.046	122.304	140.442	178.236	187.4	91.095	86.815	160.156	102.291	103.599	124.454	129.227	151.229
	100	156.531	174.081	184.377	174.521	166.458	168.506	196.982	181.026	173.177	129.548*	124.423	176.849	143.349	120.959	174.261	162.886	121.456	143.738	186.706	175.298*			100	151.618	135.637	183.054	180.957	120.839	138.27	177.372	198.95	87.704	87.973	154.053	103.245	89.746	118.777	123.434	143.919
	105	156.74	172.244	181.939	191.904	180.625	166.558	171.953	160.592	175.26	125.84*	126.534	179.453	140.656	126.211	175.091	160.634	111.303	146.026	183.428	182.612*			105	151.057	135.125	182.857	182.141	119.008	137.787	175.356	201.215	87.114	86.526	149.658	101.852	93.359	120.087	124.771	150.473
	110	155.765	168.762	168.089	180.787	155.187	160.714	179.763	178.046	171.354	126.767*	124.485	172.475	149.321	129.187	171.937	164.976	112.835	152.128	180.909	193.585*			110	147.694	129.324	184.039	180.052	114.614	137.304	169.885	159.996	87.557	84.934	146.484	101.485	96.371	119.651	118.087	139.13
	115	156.531	168.665	171.302	173.533	158.69	167.37	173.195	177.62	175	130.707*	125.727	179.663	136.206	139.339	175.214	160.121	123.755	149.535	174.322	170.377*			115	149.936	129.324	192.118	182.698	134.754	136.821	186.731	157.731	90.21	81.751	140.869	103.465	93.661	117.467	112.294	136.358
	120	156.113	167.118	174.294	172.927	150.008	174.026	194.26	172.299	171.615	129.316*	127.713	176.226	133.63	150.543	177.827	169.478	132.567	146.331	170.283	174.557*			120	157.783	129.153	202.562	180.957	125.233	132.477	185.724	169.508	80.332	82.764	137.939	104.491	96.07	122.271	116.75	136.106
	125	155.904	172.05	168.864	175.352	161.432	172.078	185.266	160.166	172.917	131.634*	128.831	176.955	135.504	143.891	174.798	168.513	131.609	120.976	177.034	185.53*			125	157.223	133.077	209.852	179.913	128.895	138.994	174.636	172.452	86.672	81.172	135.498	108.378	100.587	120.961	119.423	130.057
	130	156.948	161.509	170.97	181.214	171.028	174.351	181.42	170.809	166.927	130.243*	127.217	165.708	133.396	140.915	175.172	165.78	152.299	133.333	171.803	182.917*			130	156.662	129.495	205.911	176.641	135.486	135.615	178.668	180.832	84.755	79.58	138.916	105.885	103.298	113.537	110.066	135.602
	135	157.853	163.346	170.305	176.363	180.015	168.344	180.947	171.873	164.844	126.535*	124.671	169.145	135.035	125.336	170.525	159.187	139.464	135.011	165.708	196.241*			135	152.459	128.3	203.547	178.52	125.599	136.339	170.605	198.271	83.428	77.844	130.615	107.204	100.888	115.721	112.739	134.594
	140	157.296	165.28	167.756	148.598	185.956	177.597	170.533	191.455	165.365	124.913*	125.603	168.311	132.927	134.963	170.359	161.76	141.954	138.673	167.198	198.853*			140	140.127	131.371	206.7	178.033	128.895	132.718	166.285	180.082	88.294	76.108	125.977	108.451	97.877	110.917	106.055	128.292
	145	159.384	162.282	166.094	167.801	193.42	173.701	177.396	189.965	167.708	128.158*	126.285	166.228	139.953	139.69	176.5	167.549	133.716	135.774	171.669	205.385*			145	145.452	132.907	204.729	182.419	122.67	131.029	169.453	192.539	88.146	73.648	128.174	108.451	98.178	111.354	117.641	127.536
	150	158.897	159.091	166.537	167.195	215.811	174.026	193.018	187.837	163.542	125.145*	127.031	165.812	135.855	148.267	183.636	171.408	132.567	137.757	166.006	194.673*			150	147.694	135.295	201.182	183.046	125.965	132.718	173.629	189.141	92.864	71.767	125.977	114.537	99.081	110.48	111.848	130.561
	155	159.802	157.834	163.546	178.716	210.784	173.701	184.024	171.885	170.052	130.475*	129.204	162.583	144.169	153.518	183.636	168.513	127.011	131.35	166.304	201.988*			155	149.096	131.371	194.483	184.926	140.979	119.443	166.717	196.615	96.55	74.95	120.605	116.737	104.201	109.607	117.89	127.032
	160	159.036	158.511	161.773	190.44	186.885	173.377	193.964	165.286	168.75	126.072*	130.57	167.166	136.557	148.442	182.266	172.212	132.184	127.536	164.516	188.665*			160	151.898	130.689	195.468	190.148	131.824	131.27	170.893	195.709	96.255	72.056	125.488	105.843	94.263	110.917	106.055	128.292
	165	156.113	156.77	164.654	203.175	170.739	178.896	183.787	169.969	168.75	127.926*	127.093	166.124	135.621	161.921	189.943	175.267	148.682	126.011	171.371	163.846*			165	154.981	130.689	196.059	191.819	123.036	131.27	157.214	187.783	93.306	73.648	123.047	110.83	96.973	112.664	119.423	122.999
	170	157.366	156.576	159.889	206.314	176.375	189.123	184.024	176.567	166.927	124.218*	126.782	156.646	143.817	166.736	181.56	178.804	147.126	130.282	174.054	168.549*			170	158.064	133.589	195.468	193.977	125.233	136.58	157.502	183.027	94.044	72.346	124.756	115.522	98.178	106.55	114.076	130.057
	175	155.487	154.255	163.546	202.081	172.871	160.584	176.923	185.507	170.833	125.608*	128.955	167.478	137.377	160.52	180.232	185.397	154.598	130.892	174.054	181.611*			175	164.51	130.859	181.97	192.446	126.698	132.235	158.51	182.539	93.749	69.886	125.977	108.529	98.178	107.424	116.304	125.268
	180	155.696	159.091	156.787	198.57	178.66	164.156	174.793	179.973	169.531	123.986*	129.824	171.332	138.314	179.251	177.909	181.377	152.682	131.503	172.861	196.763*			180	172.637	129.665	179.606	197.111	126.332	130.546	155.774	185.866	93.749	73.069	130.127	111.389	96.973	103.057	109.325	126.024
	185	154.93	162.573	158.781	198.24	164.646	173.571	177.101	182.314	171.615	121.9*	128.645	168.832	133.396	168.223	180.398	188.452	163.602	133.028	164.218	198.853*			185	179.363	132.395	172.562	199.547	127.064	131.511	154.334	189.298	95.813	73.793	127.441	106.696	96.672	101.31	108.879	124.008
	190	154.443	163.25	161.662	187.931	175.765	179.091	171.775	177.206	165.625	134.948*	128.396	186.538	137.845	171.023	173.76	170.994	165.9	133.028	160.045	194.673*			190	187.49	147.409	173.153	200.035	136.245	135.373	150.446	187.225	101.858	74.806	134.277	106.622	98.178	103.93	111.999	128.04
	195	154.791	163.056	162.327	185.993	170.084	183.052	172.58	179.547	169.531	136.107*	130.632	184.039	140.187	158.07	174.922	170.512	165.67	135.927	158.852	193.628*			195	199.822	153.721	176.108	200.801	134.188	132.235	133.888	184.019	104.806	72.201	129.639	107.722	98.78	100.873	120.02	127.032
	200	153.608	159.671	162.77	180.44	170.495	180.13	171.657	173.587	169.531	126.373*	132.556	185.808	141.241	167.873	180.73	177.426	167.893	130.13	157.362	185.53*			200	193.376	157.134	163.695	202.681	132.244	134.408	149.438	187.19	108.05	72.925	129.15	109.042	99.274	98.69	135.616	126.024
	205	152.842	161.702	167.535	182.866	179.132	179.383	187.929	175.29	173.958	136.64*	133.363	180.599	145.176	169.798	185.211	172.602	161.379	133.181	158.554	158.578*			205	174.038	156.281	136.158	203.864	136.751	131.511	150.158	192.625	107.46	73.503	123.779	109.995	99.815	95.197	125.367	117.032
	210	153.399	156.673	167.867	182.355	184.874	177.24	171.598	175.503	170.052	128.065*	134.481	180.913	147.799	173.649	176.497	182.893	160.69	129.825	147.824	157.75*			210	168.994	162.935	134.187	202.472	124.017	132.96	155.796	191.719	110.409	80.449	114.258	114.102	99.205	100.873	110.662	116.024
	215	154.095	157.447	171.745	165.173	183.26	192.606	177.811	173.375	166.927	133.2889*	137.151	185.184	146.23	183.452	172.429	184.983	163.544	130.13	153.487	152.787*			215	168.153	162.764	145.714	205.117	123.873	135.615	167.027	195.116	108.197	81.606	113.037	117.401	99.081	97.38	103.978	116.276
	220	153.329	158.221	172.853	165.78	182.803	194.516	164.734	176.567	171.875	134.0365*	138.206	188.934	148.689	182.402	175.084	171.706	166.399	129.977	152.593	161.814*			220	176.561	166.517	138.818	204.7	135.745	133.925	176.098	173.531	108.64	85.368	103.76	119.968	106.008	98.253	110.216	119.805
	225	153.051	156.221	174.404	164.874	190.419	196.425	164.675	174.865	183.333	134.7841*	138.827	188.83	146.23	180.279	173.555	175.243	169.253	130.282	150.805	170.958*			225	178.522	174.768	142.167	204.421	134.881	133.201	178.69	183.043	111.588	89.853	99.854	119.821	104.803	96.507	110.662	111.065
	230	153.26	155.309	174.072	160.714	193.353	198.335	167.338	176.993	173.698	135.5318*	140.752	188.502	146.253	184.98	171.552	180.55	152.108	131.96	148.718	165.994*			230	185.809	179.304	134.877	204.978	133.297	132.235	182.289	190.743	113.505	88.985	95.459	121.508	105.974	97.817	107.988	109.049
	235	153.468	154.397	173.629	166.553	195.102	188.627	164.001	178.909	176.371	136.2794*	141.497	187.974	147.471	179.957	173.257	178.268	154.962	135.317	150.507	160.508*			235	191.694	183.839	135.074	205.883	130.065	134.408	182.433	198.217	107.608	88.985	92.041	120.555	107.291	97.4426	108.434	114.089
	240	156.234	153.485	170.194	162.392	196.851	184.228	163.876	174.013	177.236	137.027*	142.552	187.446	148.965	180.933	171.005	179.393	157.817	135.774	147.352				240	178.662	188.375	140.69	206.858	135.745	131.511	181.569	194.82	106.428	91.355	80.566	120.335	108.609	97.349	110.216	110.813
		154.443	152.573	176.288	168.231	198.6	186.829	166.686	186.146	178.101	137.7746*	144.042	186.918	151.522	179.91	170.023	174.056	155.671	137.91	146.185											180.418	176.022	103.627	93.159	97.881	119.235	109.926	97.2555	114.227	110.309
		153.26	157.661	176.399	164.071	200.349	189.43		187.848	178.966		144.415	186.39	151.756	174.886	169.041	174.7		140.198												182.433	191.196	106.133	94.963	92.51	120.408				108.292
				177.839					190.828					157.026					144.47												174.658	199.349	109.082	96.767	89.092					109.049
				183.158					187.848					160.89					142.792												185.457		112.62	98.572	84.453					106.276
				180.499					181.676					170.375					145.233																75.176					113.081
				181.385										170.96					146.758																80.303					116.862
				176.177										175.527					142.487																73.955					116.106
				177.064										182.319					142.029																72.979					116.862
				180.388										189.11					144.317																70.293					114.089
				174.848										189.93
														199.649
[truncated: 10 more columns]

## Sheet: Figure 5
Figure 5A-L																											Figure5 R																						Figure 5S
	Ctrl													Abx														-30	102.286	88.747	108.441	96.242	100.586	110.069	103.283	94.118	96.97		100.097	104.353	101.23	100.239	106.906	109.736	106.305	96.542	101.876
IL-1A	29.73	40.99	30.23	32.63	29.55	20.56	14.59	20.36	17.27	24.68				26.21	36.85	35.48	33.63	32.65	15.28	31.49	10.75	23.18						-25	101.502	86.825	101.394	97.136	103.019	102.333	96.717	105.882	103.03		106.545	108.031	98.77	97.937	108.087	111.556	93.695	103.458	104.94
IL-1B	17.16	0.52	2.34	13.86	14.62	0.52	12.52	3.48	49.88					0.52	0.52	0.52	0.52	1.6	0.52	2.01	0.52	7.55						-20	101.306	85.27	97.502	96.342	98.811	98.465	93.878	92.02	101.248		105.213	108.452	96.901	94.443	98.447	109.736	92.28	106.46	110.585
IL-6	1.24	5.27	1.24	3.96	4.66	3.68	2.07	5.26	8.58	34.98				1.73	6.21	1.78	1.24	1.51	1.24	1.51	2.14	2.61						-15	98.955	82.983	92.664	100.712	100.274	99.054	89.796	88.19	95.9		100.922	104.659	94.835	94.187	110.753	105.823	86.034	104.732	104.94
IL-10	34.19	463.02	119.86	30.4	147.66	231.11	60.66	193.99	211.88	191.39				16.8	16.8	41.57	196.99	53.88	336.75	280.62	247.21	287.54						-10	98.171	81.061	91.086	104.486	97.896	100.147	110.027	109.804	96.791		98.258	101.709	93.851	93.249	102.344	108.007	97.82	108.371	101.287
IL-12	1.63	3.85	1.2	4.2	1.61	1.2	1.28	2.18	1.3	4.55				1.2	1.2	1.2	1.27	2.06	1.58	3.14	12.23	1.2						-5	97.779	82.159	88.667	105.082	96.798	101.493	109.849	101.596	93.405		96.927	100.585	92.081	92.141	98.037	106.706	92.87	114.377	91.656
IL-17	1.43	5.04	2.98	2.83	5.28	5.49	1.39	3.03	4.23	15.54				0.98	0.82	1.65	0.81	3.83	1.63	5.16	2.18	2.73						0	97.583	83.898	86.774	106.572	99.543	97.625	109.317	99.681	94.831		91.451	97.916	92.474	91.885	88.808	110.753	91.691	105.369	97.634
IL-23	26.6	4.96	1.31	2.99	2.97	5.24	8.12	2.23	1.3	22.91				1.3	3.98	1.57	1.3	8.38	2.1	22.89	25.22	1.3						1	160.287	197.804	163.66	160.205	193.596	97.12	189.885	161.514	93.583		96.631	100.023	92.081	97.937	93.525	102.344	89.216	109.736	90.992
IL-27	38.98	42.11	13.22	11.47	13.41	15.54	2.78	38.9	48.83	24.01				16.09	6.5	2.37	0.82	23.22	116.78	15.62	47.64	21.73						3	158.524	198.445	162.819	159.411	188.838	99.138	178.705	157.866	100.178		97.075	99.04	94.934	97.596	108.292	98.037	86.506	111.556	97.966
IFN-B	12.33	26.23	3.13	6.87	16.1	38.7	40.33	16.96	9.62	116.68				1.31	2.3	5.43	3.02	10.85	368.06	41.52	13.98	17.23						5	157.544	193.687	158.927	154.842	182.8	239.479	174.978	153.124	138.681		94.263	100.726	98.377	97.852	110.753	108.031	85.327	109.736	93.317
IFN-r	1.29	2.61	1.74	2.5	6.98	2.52	3.19	2.53	1.26	5.56				1.16	1.22	1.23	1.16	1.8	1.46	1.16	6.19	2.3						11	153.821	188.655	155.667	153.451	180.97	220.055	172.671	152.029	141.176		95.447	95.387	94.934	96.659	102.344	108.452	84.973	105.823	92.32
TNF-a	6.94	3.23	2.1	2.71	2.68	1.55	2.17	4.69	4.32	6.61				3.3	1.53	2.25	1.15	10.5	1.15	1.15	1.86	1.19						15	151.862	185.361	151.88	153.849	168.161	213.916	168.057	147.013	136.185		106.545	93.421	94.835	97.17	113.009	108.031	83.795	108.007	95.309
GM-CSF	0.96	19.66	0.96	2.06	36.18	2.76	1.84	9.17	1.03	26.75				0.96	0.96	43.06	0.96	0.98	0.96	1.36	10.05	2.97						21	148.726	182.891	150.513	151.465	165.416	253.269	168.767	141.632	165.597		106.545	92.999	94.048	97.511	110.753	108.031	85.916	111.192	98.298
																												25	155.193	191.217	148.62	151.068	133.211	248.56	165.217	156.954	159.537		105.213	91.875	95.524	98.534	110.753	108.452	88.627	107.734	97.302
Figure 5M REP1																												30	136.381	194.145	140.836	154.643	136.871	267.227	175.155	149.111	174.332		100.922	100.431	109.302	97.82	102.344	104.659	103.636	109.682	109.257
	Ctrl					Abx																						31	144.807	196.432	148.199	154.643	137.42	258.23	171.429	155.495	163.28		130.962	168.375	136.35	140.215	167.77	159.671	154.154	143.949	126.193
	1.00159	0.765317	0.838406	1.51938	1.06551	0.519122	0.414886	0.734704	0.582974																			35	145.787	192.132	148.935	154.445	135.956	222.325	170.186	153.944	164.706		124.303	123.343	128.283	140.641	154.644	168.348	149.322	137.58	116.231
																												40	144.807	186.459	145.99	154.643	132.296	222.83	169.654	159.052	163.636		122.379	117.022	124.053	139.618	133.519	147.714	139.187	141.492	118.888
Figure 5M REP2																												45	145.395	183.806	143.255	151.962	131.016	214.673	166.282	153.397	162.389		121.343	117.162	119.331	137.402	133.314	160.306	133.765	138.035	123.205
	Ctrl					Abx																						50	145.395	182.8	141.362	151.664	126.807	212.991	164.685	144.733	162.21		118.828	115.055	115.986	140.641	131.878	139.038	126.223	136.943	116.231
	1.26515	0.82884	0.90197	1.16547	1.06551	0.583694	0.479458	0.798276	0.646546	0.95234																		55	146.179	182.525	138.312	153.253	129.186	211.646	162.91	145.189	159.358		111.873	112.105	112.15	139.618	119.777	136.287	122.687	132.939	117.559
																												60	142.652	183.257	136.419	152.359	131.199	209.207	161.846	139.535	157.041		108.173	113.51	107.919	137.402	127.776	140.096	118.68	127.662	111.582
Figure 5M REP13																												65	143.24	183.806	135.577	151.167	130.284	201.556	175.865	170.725	157.398		104.178	101.288	104.476	134.589	175.769	127.081	111.727	129.572	111.914
	Ctrl					Abx																						70	139.125	182.251	133.894	148.883	129.918	200.883	194.144	165.983	154.367		102.402	91.454	103.984	136.294	167.77	143.165	115.262	123.294	117.227
	1.45321	0.90742	0.99024	0.70154		0.56771	0.67195	0.88653																				75	135.99	177.493	131.686	147.591	130.65	199.453	188.997	162.699	152.763		103.438	90.33	103.099	136.976	154.644	128.562	113.612	121.747	109.921
																												80	134.422	173.742	130.108	146.896	126.807	195.922	187.578	160.055	157.754		102.402	85.835	100.836	136.038	133.519	128.668	109.134	115.651	107.929
Figure 5O																												85	135.206	175.846	127.899	145.903	126.075	194.24	184.383	149.932	150.624		97.666	100.164	100.344	137.487	133.314	126.975	106.777	120.928	109.589
	Mock Feces					Tumor Feces																						90	133.05	181.61	127.583	145.804	123.33	187.261	182.431	151.3	151.515		93.079	93.28	98.967	136.55	131.878	115.865	104.066	115.833	112.578
	1.8512	2.02092	2.10587	1.59706	1.76642	3.21568	3.47323	2.70221	2.78764	2.61684																		95	133.246	179.14	127.163	144.711	128.454	179.693	180.834	150.752	152.228		91.599	82.744	99.459	136.123	119.777	129.515	103.83	110.737	120.88
	1.76642	1.93603	1.8512	1.76642	1.93603	3.21568	3.21568	2.87313	2.78764	2.61684																		100	132.266	174.565	125.69	144.115	124.062	180.198	179.769	142.818	151.337		90.268	76.984	98.77	133.311	127.776	116.606	101.237	118.926	115.235
	2.27596	2.19088	2.10587	1.8512	1.8512	4.50878	3.73131	3.64522	3.38732	3.5592																		105	130.895	170.448	124.113	142.526	131.016	177.507	179.414	150.296	153.654		92.043	78.389	96.508	133.055	111.573	119.78	100.295	112.375	110.253
																												110	129.523	173.833	124.113	142.029	126.807	181.627	177.64	141.359	145.455		87.012	88.082	96.606	132.117	111.368	122.214	99.234	110.646	108.593
																												115	130.503	178.683	122.85	141.632	129.186	172.209	184.738	164.615	147.059		84.496	78.67	96.803	131.009	127.776	121.79	97.702	114.377	101.951
Figure 5P																												120	129.523	173.376	121.273	143.221	131.199	167.921	185.98	154.492	149.198		83.608	74.315	96.704	131.009	114.445	120.838	96.405	115.742	108.261
	Mock					Tumor																						125	125.996	169.899	121.273	140.937	130.284	170.275	182.609	152.941	147.059		84.94	74.596	95.917	131.009	117.931	118.51	93.341	109.918	108.261
	2.457	4.687	3.962			7.364	8.259	6.338																				130	124.037	169.899	119.59	140.44	129.918	171.032	182.964	153.762	146.702		80.501	74.034	93.753	131.18	111.984	119.039	93.223	111.374	105.272
	3.185	4.358	3.336			4.275	3.267	3.558																				135	124.233	172.187	120.326	142.129	130.65	169.014	180.302	148.837	147.059		79.465	81.339	94.934	132.288	102.754	127.293	89.098	107.552	87.671
	3.571	5.338	4.671			9.473	6.331	8.552																				140	125.016	175.389	119.379	140.043	126.807	172.462	179.947	148.564	139.75		75.026	71.506	93.655	132.458	108.702	117.981	91.102	113.831	104.276
																												145	124.037	171.363	119.064	140.142	126.075	164.81	178.172	141.176	136.898		74.434	62.936	93.851	130.753	106.651	117.346	91.573	111.647	99.294
Figure 5Q																												150	124.428	167.795	119.905	138.951	123.33	162.624	172.671	141.176	142.602		77.985	60.407	93.95	132.373	106.651	123.06	90.748	105.914	98.962
	Mock					Tumor																						155	124.82	166.057	117.802	141.533	128.454	172.293	174.445	137.62	138.681		76.357	71.786	90.802	132.543	112.189	119.039	90.866	108.189	96.638
Serum	1.58	3.67	5.51	2.37	1.11	7.85	11.39	8.81	5.34	6.33																		160	123.057	170.082	117.802	142.327	131.016	176.161	174.445	139.079	139.394		73.546	81.199	90.408	135.953	119.367	125.6	87.566	110.373	103.611
Liver	1.47	0.87	2.12	1.17	3.28	6.97	7.27	3.34	8.64	5.41																		165	122.665	170.631	117.802	143.221	126.807	164.137	173.736	131.418	141.711		73.694	81.901	90.507	137.146	120.598	122.743	87.213	105.914	102.283
																												170	123.449	166.331	117.065	144.512	129.186	179.273	173.026	121.021	143.85		74.286	82.604	90.212	137.913	119.777	122.954	84.384	109.827	103.611
																												175	123.057	164.776	117.591	144.81	131.199	163.717	172.671	130.506	142.959		80.649	84.149	90.113	139.277	130.442	122.319	86.977	109.099	105.936
																												180	122.861	163.861	117.591	144.314	130.284	167.585	171.961	127.953	145.276		83.312	92.578	89.326	140.726	117.111	121.155	86.27	111.01	110.917
																												185	121.293	169.259	116.434	147.691	129.918	159.849	170.719	127.77	139.75		78.577	92.437	88.736	142.857	111.163	117.135	86.152	110.555	112.578
																												190	121.293	166.88	117.171	145.605	131.016	167.416	170.896	113.999	144.207		75.47	79.653	88.441	141.493	135.775	123.166	84.62	111.374	109.589
																												195	120.118	163.22	115.698	147.989	126.807	160.774	168.234	144.095	141.889		76.801	80.777	88.146	142.26	146.235	119.251	71.892	105.732	112.246
																												200	119.138	158.829	116.224	148.783	129.186	158.84	167.524	147.834	143.672		77.097	83.587	89.228	143.795	159.566	119.357	81.202	110.555	104.608
																												205	118.354	160.018	115.067	151.664	131.199	154.635	167.347	147.196	140.998		78.133	92.859	88.146	146.011	177.205	108.352	81.791	106.915	107.264
																												210	116.786	166.24	115.593	151.763	130.284	151.02	168.944	143.912	141.355		72.658	84.851	86.375	145.84	186.844	108.775	77.549	108.735	108.593
																												215	118.354	160.384	114.226	152.558	129.918	164.642	168.412	136.981	141.711		72.51	81.48	85.883	148.057	167.155	112.373	79.788	110.646	105.272
																												220	117.57	160.384	117.171	152.756	130.65	160.185	168.057	140.082	140.463		74.73	79.653	85.293	146.863	150.747	111.209	75.781	106.733	107.597
																												225	116.786	159.378	115.067	154.544	126.807	151.608	164.685	144.46	141.533		74.138	92.437	85.883	149.591	143.774	107.506	76.724	108.462	107.597
																												230	116.982	160.842	114.752	154.246	126.075	155.056	166.815	133.516	141.533		70.438	85.975	84.801	147.289	140.082	122.108	73.542	104.914	104.608
																												235	115.023	160.384	115.383	154.147	123.33	161.11	162.91	142.544	143.494		68.662	73.894	86.473	151.381	144.184	120.309	72.952	111.829	108.261
																												240	116.395	155.993	115.488	153.352	128.454	155.981	162.91	127.588	140.82		71.474	74.737	85.391	151.637	138.031	118.193	72.009	110.646	104.94
[truncated: 76 more columns]
